# Supplementary material for: Effect of exogenous salicylic acid spray on enhancing cold tolerance in ‘Northland’ blueberry plants under low-temperature stress
Source: PLoS One. 2025 Dec 10;20(12):e0338327. doi: 10.1371/journal.pone.0338327 (PMC12694834; doi:10.1371/journal.pone.0338327)
Supplement: S1 File — This file includes S1 Fig-S4 Fig and S1 Table. S1 Fig. Phenotypes of blueberry lines subjected to varying concentrations of salicylic acid (SA) under low-temperature stress at −4°C. S2 Fig. Relation analysis of various physiological indexes of blueberry leaves under low temperature stress at 4°C. S3 Fig. Relation analysis of various physiological indexes of blueberry leaves under low temperature stress at 0°C. S4 Fig. Relation analysis of various physiological indexes of blueberry leaves under low temperature stress at −4°C. S1 Table. PCA of various physiological indices of blueberry leaves under low temperature stress. (ZIP) [file pone.0338327.s001.zip]

Archive with 5 entries (5 files):
- S1 Figure.docx
- S1 Table.docx
- S2 Figure.docx
- S3 Figure.docx
- S4 Figure.docx
